# Supplementary material for: Effect of Dam Body Conformations on Birth Traits of Calves in Chinese Holsteins
Source: Animals (Basel). 2023 Jul 9;13(14):2253. doi: 10.3390/ani13142253 (PMC10376613; doi:10.3390/ani13142253)
Supplement: Supplementary file 1 [file animals-13-02253-s001.zip]

Archive with 1 entries (1 files):
- animals-2452926-supplementary.pdf
